# Supplementary material for: Synergistic Insecticidal Activity Against Hyphantria cunea by Cry9Aa3 Mutants and Cry1Ah Combinations
Source: Int J Mol Sci. 2025 Apr 8;26(8):3497. doi: 10.3390/ijms26083497 (PMC12027373; doi:10.3390/ijms26083497)
Supplement: Supplementary file 1 [file ijms-26-03497-s001.zip]

Archive with 1 entries (1 files):
- ijms-3505440-supplementary.pdf
